# Supplementary material for: New Benzofuran–Pyrazole-Based Compounds as Promising Antimicrobial Agents: Design, Synthesis, DNA Gyrase B Inhibition, and In Silico Studies
Source: Pharmaceuticals (Basel). 2024 Dec 10;17(12):1664. doi: 10.3390/ph17121664 (PMC11676098; doi:10.3390/ph17121664)
Supplement: Supplementary file 1 [file pharmaceuticals-17-01664-s001.zip]

Archive with 1 entries (1 files):
- pharmaceuticals-3295578-supplementary.pdf
